# Supplementary material for: Molecular Mechanisms of Biochanin A in AML Cells: Apoptosis Induction and Pathway-Specific Regulation in U937 and THP-1
Source: Int J Mol Sci. 2025 May 31;26(11):5317. doi: 10.3390/ijms26115317 (PMC12154116; doi:10.3390/ijms26115317)
Supplement: Supplementary file 1 [file ijms-26-05317-s001.zip]

Archive with 1 entries (1 files):
- ijms-3640082-supplementary.pdf
